# Supplementary material for: Toxicity of 6:2 Chlorinated Polyfluorinated Ether Sulfonate (F-53B) to Escherichia coli: Growth Inhibition, Morphological Disruption, Oxidative Stress, and DNA Damage
Source: Microorganisms. 2025 Dec 11;13(12):2819. doi: 10.3390/microorganisms13122819 (PMC12736055; doi:10.3390/microorganisms13122819)
Supplement: Supplementary file 1 [file microorganisms-13-02819-s001.zip]

Archive with 1 entries (1 files):
- microorganisms-3984804-supplementary.pdf
